# Supplementary material for: Platelet Jak2 deficiency accelerates atherosclerosis with increased inflammatory response
Source: J Biol Chem. 2025 Aug 16;301(10):110603. doi: 10.1016/j.jbc.2025.110603 (PMC12624798; doi:10.1016/j.jbc.2025.110603)
Supplement: Supplementary Table 1 [file mmc1.xlsx]

## Sheet: Fig 1 
		Comparison Groups	Statistical Test	P-value
Fig 1	B	4 wks AA Male WT vs KO	Two-tailed unpaired t-tests	0.023024
		4 wks AA Female WT vs KO	Two-tailed unpaired t-tests	0.072382
	D	4 wks AR Male WT vs KO	Two-tailed unpaired t-tests	0.009878
		4 wks AR Female WT vs KO	Two-tailed unpaired t-tests	0.013247
	F	16 wks AA Male WT vs. KO	Two-tailed unpaired t-tests	0.009854
		16 wks AA Female WT vs. KO	Two-tailed unpaired t-tests	0.479699
	H	16 wks AR Male	Two-tailed unpaired t-tests	0.266
		16 wks AR Female	Two-tailed unpaired t-tests	0.0086

## Sheet: Fig 2
		Comparison Groups	Statistical Test	P-value
Fig 2	C	Mac 3 WT vs KO	Two-tailed unpaired t-tests	0.5778
	F	α-SMA WT vs KO	Two-tailed unpaired t-tests	0.6836
	I	Collagen WT vs KO	Two-tailed unpaired t-tests	0.8495

## Sheet: Fig 3
		Comparison Groups	Statistical Test	P-value
Fig 3	A	Pre-HCD WT vs KO	Two-way ANOVA with Sidak’s multiple comparisons test	0.8233
		Post-HCD WT vs KO	Two-way ANOVA with Sidak’s multiple comparisons test	0.2643
	B	Pre-HCD ITT WT vs KO 0 min	Two-way ANOVA with Sidak’s multiple comparisons test	>0.9999
		Pre-HCD ITT WT vs KO 15 min	Two-way ANOVA with Sidak’s multiple comparisons test	>0.9999
		Pre-HCD ITT WT vs KO 30 min	Two-way ANOVA with Sidak’s multiple comparisons test	0.8131
		Pre-HCD ITT WT vs KO 45 min	Two-way ANOVA with Sidak’s multiple comparisons test	0.9993
		Pre-HCD ITT WT vs KO 60 min	Two-way ANOVA with Sidak’s multiple comparisons test	0.8194
		Pre-HCD ITT WT vs KO 120 min	Two-way ANOVA with Sidak’s multiple comparisons test	0.8638
	C	Post-HCD ITT WT vs KO 0 min	Two-way ANOVA with Sidak’s multiple comparisons test	>0.9999
		Post-HCD ITT WT vs KO 15 min	Two-way ANOVA with Sidak’s multiple comparisons test	0.8556
		Post-HCD ITT WT vs KO 30 min	Two-way ANOVA with Sidak’s multiple comparisons test	>0.9999
		Post-HCD ITT WT vs KO 45 min	Two-way ANOVA with Sidak’s multiple comparisons test	0.8323
		Post-HCD ITT WT vs KO 60 min	Two-way ANOVA with Sidak’s multiple comparisons test	0.7649
		Post-HCD ITT WT vs KO 120 min	Two-way ANOVA with Sidak’s multiple comparisons test	0.6577
	D	Pre-HCD GTT WT vs KO 0 min	Two-way ANOVA with Sidak’s multiple comparisons test	0.7504
		Pre-HCD GTT WT vs KO 15 min	Two-way ANOVA with Sidak’s multiple comparisons test	>0.9999
		Pre-HCD GTT WT vs KO 30 min	Two-way ANOVA with Sidak’s multiple comparisons test	0.6671
		Pre-HCD GTT WT vs KO 45 min	Two-way ANOVA with Sidak’s multiple comparisons test	0.6506
		Pre-HCD GTT WT vs KO 60 min	Two-way ANOVA with Sidak’s multiple comparisons test	0.9972
		Pre-HCD GTT WT vs KO 120 min	Two-way ANOVA with Sidak’s multiple comparisons test	0.6619
	E	Post-HCD GTT WT vs KO 0 min	Two-way ANOVA with Sidak’s multiple comparisons test	>0.9999
		Post-HCD GTT WT vs KO 15 min	Two-way ANOVA with Sidak’s multiple comparisons test	>0.9999
		Post-HCD GTT WT vs KO 30 min	Two-way ANOVA with Sidak’s multiple comparisons test	0.9921
		Post-HCD GTT WT vs KO 45 min	Two-way ANOVA with Sidak’s multiple comparisons test	0.7933
		Post-HCD GTT WT vs KO 60 min	Two-way ANOVA with Sidak’s multiple comparisons test	0.7613
		Post-HCD GTT WT vs KO 120 min	Two-way ANOVA with Sidak’s multiple comparisons test	>0.9999
	F	Cholesterol WT vs KO	Two-tailed unpaired t-test	0.9929
	G	HDL C WT vs KO	Two-tailed unpaired t-test	0.8154
	H	TG WT vs KO	Two-tailed unpaired t-test	0.218
	I	Calculated LDL WT vs KO	Two-tailed unpaired t-test	0.9703

## Sheet: Fig 4
		Comparison Groups	Statistical Test	P-value
Fig 4	A	Male platelet count WT vs KO	Two-tailed unpaired t-tests	0.012757
		Female platelet count WT vs KO	Two-tailed unpaired t-tests	0.407553
	B	Resting WT vs KO	Two-tailed unpaired t-tests	0.648994
		ADP WT vs. KO	Two-tailed unpaired t-tests	0.074948
		FIIa WT vs. KO	Two-tailed unpaired t-tests	0.899151
		Collagen WT vs. KO	Two-tailed unpaired t-tests	0.640453

## Sheet: Fig 5
		Comparison Groups	Statistical Test	P-value
Fig 5	A	Lymphocytes Male WT vs KO	Two-tailed unpaired t-tests	<0.000001
		Lymphocytes Female WT vs KO	Two-tailed unpaired t-tests	0.043424
	B	Monocytes Male WT vs KO	Two-tailed unpaired t-tests	0.000169
		Monocytes Female WT vs KO	Two-tailed unpaired t-tests	0.672348
	C	Neutrophils male WT vs KO	Two-tailed unpaired t-tests	0.001691
		Neutrophils female WT vs KO	Two-tailed unpaired t-tests	0.090937
	D	WBC Male WT vs KO	Two-tailed unpaired t-tests	6e-06
		WBC Female WT vs KO	Two-tailed unpaired t-tests	0.034003
	E	RBC Male WT vs KO	Two-tailed unpaired t-tests	0.679077
		RBC Female WT vs KO	Two-tailed unpaired t-tests	0.383447

## Sheet: Fig 6
		Comparison Groups	Statistical Test	P-value
Fig 6	A	Il-1β WT vs KO	Two-tailed unpaired t-tests	0.7285
	B	IL-6 WT vs KO	Two-tailed unpaired t-tests	0.247
	C	IL-12 (p40) WT vs KO	Two-tailed unpaired t-tests	0.4315
	D	IL-12 (p70) WT vs KO	Two-tailed unpaired t-tests	0.7285
	E	TNFa WT vs KO	Two-tailed unpaired t-tests	0.9779
	F	CCL-2 WT vs KO	Two-tailed unpaired t-tests	0.5354
	G	IL-10 WT vs KO	Two-tailed unpaired t-tests	0.652

## Sheet: Fig 7
		Comparison Groups	Statistical Test	P-value
Fig 7	A	Bone marrow cellularity WT vs KO	Two-tailed unpaired t-tests	0.1561
	B	CD11b+Gr1+ Myeloid cells Frequency WT vs KO	Two-tailed unpaired t-tests	0.4241
		CD11b+Gr1+ Myeloid cells Cell Number WT vs KO	Two-tailed unpaired t-tests	0.3415
	C	CD4+ Helper T cells Frequency WT vs KO	Two-tailed unpaired t-tests	0.6885
		CD4+ Helper T cells Cell Number WT vs KO	Two-tailed unpaired t-tests	0.086
	D	CD8+ Cytotoxic T-cells Frequency WT vs KO	Two-tailed unpaired t-tests	0.8622
		CD8+ Cytotoxic T-cells Cell Number WT vs KO	Two-tailed unpaired t-tests	0.2244
	E	LIN-KIT+ Frequency WT vs KO	Two-tailed unpaired t-tests	<0.0001
		LIN-KIT+ Cell Number WT vs KO	Two-tailed unpaired t-tests	0.0166
	F	LSKs Frequency WT vs KO	Two-tailed unpaired t-tests	<0.0001
		LSKs Cell Number WT vs KO	Two-tailed unpaired t-tests	<0.0001
	G	LT-HSCs Frequency WT vs KO	Two-tailed unpaired t-tests	<0.0001
		LT-HSCs Cell Number WT vs KO	Two-tailed unpaired t-tests	<0.0001
	H	CMP Frequency WT vs KO	Two-tailed unpaired t-tests	0.0013
		CMP Cell Number WT vs KO	Two-tailed unpaired t-tests	0.0021

## Sheet: Fig 8
		Comparison Groups	Statistical Test	P-value
Fig 8	A	F4/80 WT vs KO	Two-tailed unpaired t-tests	0.440267
		Cd36 WT vs KO	Two-tailed unpaired t-tests	0.893922
		Ccl2 WT vs KO	Two-tailed unpaired t-tests	0.350795
		Il18 WT vs KO	Two-tailed unpaired t-tests	0.813087
		Ifng WT vs KO	Two-tailed unpaired t-tests	0.936522
		Il1b WT vs KO	Two-tailed unpaired t-tests	0.412007
		Tnfα WT vs KO	Two-tailed unpaired t-tests	0.116385
		Il6 WT vs KO	Two-tailed unpaired t-tests	0.057491
		Il10 WT vs KO	Two-tailed unpaired t-tests	0.585615
		Arg1 WT vs KO	Two-tailed unpaired t-tests	0.621063
	B	F4/80 WT vs KO	Two-tailed unpaired t-tests	0.486964
		Cd36 WT vs KO	Two-tailed unpaired t-tests	0.553887
		Ccl2 WT vs KO	Two-tailed unpaired t-tests	0.223699
		Il18 WT vs KO	Two-tailed unpaired t-tests	0.827867
		Ifng WT vs KO	Two-tailed unpaired t-tests	0.005911
		Il1b WT vs KO	Two-tailed unpaired t-tests	0.318897
		Tnfα WT vs KO	Two-tailed unpaired t-tests	0.048793
		Il6 WT vs KO	Two-tailed unpaired t-tests	0.19551
		Il10 WT vs KO	Two-tailed unpaired t-tests	0.261559
		Arg1 WT vs KO	Two-tailed unpaired t-tests	0.005854

## Sheet: Fig S1
		Comparison Groups	Statistical Test	P-value
Fig S1	C	Platelet Jak2 content WT vs KO	Two-tailed unpaired t-tests	0.0194
	E	Liver Jak2 content WT vs KO	Two-tailed unpaired t-tests	0.1085

## Sheet: Fig S2
		Comparison Groups	Statistical Test	P-value
Fig S2	B	4 weeks HCD Male WT vs KO	Two-way ANOVA with Sidak’s multiple comparisons tests	0.6019
		4 weeks HCD Female WT vs KO	Two-way ANOVA with Sidak’s multiple comparisons tests	0.3463
	D	16 weeks HCD Male WT vs KO	Two-way ANOVA with Sidak’s multiple comparisons tests	0.8708
		16 weeks HCD Female WT vs KO	Two-way ANOVA with Sidak’s multiple comparisons tests	0.661

[truncated: 2 more sheets: Fig S3, Fig S4]
